# Supplementary material for: Natural Repellents as a Method of Preventing Ant Damage to Microirrigation Systems
Source: Insects. 2022 Apr 18;13(4):395. doi: 10.3390/insects13040395 (PMC9028605; doi:10.3390/insects13040395)
Supplement: Supplementary file 1 [file insects-13-00395-s001.zip]

Archive with 1 entries (1 files):
- insects-1658626-supplementary.pdf
